# Supplementary material for: A novel homozygous MPV17 mutation in two families with axonal sensorimotor polyneuropathy
Source: BMC Neurol. 2015 Oct 5;15:179. doi: 10.1186/s12883-015-0430-1 (PMC4595119; doi:10.1186/s12883-015-0430-1)
Supplement: Additional file 2: Figure S1. — (a) Changes in the mitochondrial OXPHOS system. Western blotting using OXPHOS detection cocktail antibody was performed after knockdown of MPV17. Data are presented as mean ± SEM. *, p < 0.05; **, p < 0.01. (b) Mitochondrial DNA (mtDNA) depletion assay. HEK293 cells were treated with control (pCMV-myc), wild-type or mutant MPV17 transcripts for 72 days, then total DNA was purified and mtDNA depletion was analyzed by comparing the ratio of genomic DNA (beta actin) and mtDNA (ND1 and COX1) using realtime PCR. (c) Overexpression of mutant proteins affected cell proliferation of NSC34. Both MPV17 mutant proteins, R41Q and R41W, affected cell proliferation. (TIFF 2825 kb) [file 12883_2015_430_MOESM2_ESM.tiff]

Archive with 2 entries (2 files):
- ESM/12883_2015_430_MOESM1_ESM.docx
- ESM/12883_2015_430_MOESM2_ESM.tiff
